# Supplementary material for: Characterisation of bacteria representing a novel Nitrosomonas clade: Physiology, genomics and distribution of missing ammonia oxidizer
Source: Environ Microbiol Rep. 2023 Apr 20;15(5):404–16. doi: 10.1111/1758-2229.13158 (PMC10472526; doi:10.1111/1758-2229.13158)
Supplement: Supplementary file 2 — Table S1. Effect of compounds on ammonia‐oxidising activity of strain PY1. [file EMI4-15-404-s001.xlsx]

## Sheet: Table S1
	Table S1 Effect of compounds on ammonia oxidizing activity of strain PY1
	Compounds		Effect
	Carbohydrate
		Glucose (0.5 mM, 10 mM), Fructose (0.5 mM, 10 mM), Sucrose (0.5 mM)	-
	Organic acid
		Pyruvate (0.5 mM), a-ketoglutarate (0.5 mM), Formate (0.5 mM, 10 mM), Acetate (0.5 mM, 10 mM), Citrate (0.5 mM), Lactate (0.5 mM), Succinate (0.5 mM, 1 mM), Malete (0.5 mM, 1 mM)	-
	Amino acid
		L-Alanin (1 g L-1), L-Cysteine (1 g L-1)	-
	Complex nutrient
		LB medium (10%), R2A medium (10%)	-
	Urea (0.5 mM, 1.5 mM)		-
	Catalase (50 U mL-1. 400 U mL-1)		+
	-, no effect; +, positive effect (stimulation)
	The experiments were conducted with at least biological duplicates.
