# Supplementary material for: Characterisation of bacteria representing a novel Nitrosomonas clade: Physiology, genomics and distribution of missing ammonia oxidizer
Source: Environ Microbiol Rep. 2023 Apr 20;15(5):404–16. doi: 10.1111/1758-2229.13158 (PMC10472526; doi:10.1111/1758-2229.13158)
Supplement: Supplementary file 3 — Table S2 Genome overview of Nitrosomonas sp. PY1. [file EMI4-15-404-s004.xlsx]

## Sheet: Table S2
		Table S2 Genome overview of Nitrosomonas sp. PY1
			Nitrosomonas sp. PY1
		Cluster	PY1 cluster
		No. of Scaffold	4
		Total Length (bp)	2854774
		GC Content (%)	42.7
		No. of CDSs	2612
		No. of rRNA	2
		No. of tRNA	37
		No. of CRISPRS	1
		Coding Ratio (%)	86.6
