# Supplementary material for: Characterisation of bacteria representing a novel Nitrosomonas clade: Physiology, genomics and distribution of missing ammonia oxidizer
Source: Environ Microbiol Rep. 2023 Apr 20;15(5):404–16. doi: 10.1111/1758-2229.13158 (PMC10472526; doi:10.1111/1758-2229.13158)
Supplement: Supplementary file 4 — Table S3. Nitrosomonas sp. PY1 proteins with predicted functions in key metabolic pathways. [file EMI4-15-404-s003.xlsx]

## Sheet: Table S3
		Table S3. Nitrosomonas sp. PY1 proteins with predicted functions in key metabolic pathways.
	PY1 locus	Gene	Product
	Nitrogen metabolism
	W03_04520	amoC	methane monooxygenase/ammonia monooxygenase subunit C
	W03_04530	amoA	methane monooxygenase/ammonia monooxygenase subunit A
	W03_04540	amoB	methane monooxygenase/ammonia monooxygenase subunit B
	W03_05560	amoC	methane monooxygenase/ammonia monooxygenase subunit C
	W03_06720	amoC	methane monooxygenase/ammonia monooxygenase subunit C
	W03_06730	amoA	methane monooxygenase/ammonia monooxygenase subunit A
	W03_06740	amoB	methane monooxygenase/ammonia monooxygenase subunit B
	W03_06750	amoE	hypothetical protein
	W03_06760	amoD	hypothetical protein
	W03_06770	copC	copper resistance protein CopC
	W03_06780	copD	putative copper resistance protein D
	W03_22780	amoC	methane monooxygenase/ammonia monooxygenase subunit C
	W03_22790	amoE	hypothetical protein
	W03_23590	amoD	hypothetical protein
	W03_23600	amoE	hypothetical protein
	W03_23610	amoB	methane monooxygenase/ammonia monooxygenase subunit B
	W03_23620	amoA	methane monooxygenase/ammonia monooxygenase subunit A
	W03_23630	amoC	methane monooxygenase/ammonia monooxygenase subunit C
	W03_22080		nitrosocyanin
	W03_13840	cycX	tetraheme cytochrome c-type
	W03_13850	cycA	cytochrome c554
	W03_13860	haoB	hydroxylamine oxidation protein HaoB
	W03_13870	haoA	hydroxylamine oxidoreductase
	W03_17240	cycX	tetraheme cytochrome c-type
	W03_17250	cycA	cytochrome c554
	W03_17260	haoB	hydroxylamine oxidation protein HaoB
	W03_17270	haoA	hydroxylamine oxidoreductase
	W03_21740	cycX	tetraheme cytochrome c-type
	W03_21750	cycA	cytochrome c554
	W03_21760	haoB	hydroxylamine oxidation protein HaoB
	W03_21770	haoA	hydroxylamine oxidoreductase
	W03_08930	nnrR	NnrS family protein
	W03_18980	nirK	nitrite reductase, copper-containing
	W03_12760	focA	formate/nitrite transporter
	W03_23250	nirA	nitrite/sulfite reductase
	W03_00130	norD	nitric oxide reductase NorD protein
	W03_00140	norQ	nitric oxide reductase NorQ protein
	W03_00150	norB	nitric oxide reductase, NorB subunit apoprotein
	W03_00160	norC	nitric oxide reductase, NorC subunit apoprotein
	W03_01770	cytL	Cytochrome P460
	W03_06820	cytL	Cytochrome P460
	W03_01470	gdhA	glutamate dehydrogenase (NADP)
	W03_09230	glt	FMN-binding glutamate synthase family protein
	W03_21950	glsF	FMN-binding glutamate synthase family protein
	W03_11000	glnA	Glutamine synthetase
	Ureolysis
	W03_12850	ureD	urease accessory protein
	W03_12860	ureA	urease subunit gamma
	W03_12870	ureB	urease subunit beta
	W03_12880	ureC	urease subunit alpha
	W03_12890	ureE	urease accessory protein UreE
	W03_12900	ureF	urease accessory protein UreF
	W03_12910	ureG	urease accessory protein UreG
	W03_12920		urea transporter
	W03_06260		urea carboxylase
	W03_06270		urea carboxylase
	W03_06280		urea carboxylase
	Carbon metabolism
	Tricarboxylic acid (TCA) cycle
	W03_16150	gltA	Citrate synthase
	W03_02800	acn	aconitase
	W03_02190	icd	isocitrate dehydrogenase (NADP)
	W03_16140	sucA	2-oxoglutarate dehydrogenase E1 component
	W03_16130	sucB	2-oxoglutarate dehydrogenase E2 component
	W03_14130	pdhA	pyruvate dehydrogenase E1 component
	W03_14120	pdhB	pyruvate dehydrogenase E2 component (dihydrolipoamide acetyltransferase)
	W03_15500	lpdA	phosphomannomutase
	W03_16320	odhL	dihydrolipoyl dehydrogenase
	W03_06500	sucC_1	succinyl-CoA synthetase beta subunit
	W03_06510	sucD_1	succinyl-CoA synthetase (ADP-forming) alpha subunit
	W03_24100	sucC_2	malate-CoA ligase subunit beta
	W03_24110	sucD_2	succinyl-CoA synthetase (ADP-forming) alpha subunit /malate thiokinase small subunit
	W03_00330	sdhA	succinate dehydrogenase subunit A
	W03_00340	sdhD	succinate dehydrogenase subunit D
	W03_00350	sdhC	succinate dehydrogenase subunit C
	W03_16170	sdhB	succinate dehydrogenase subunit B
	W03_14980	fumC	fumarase, class II
	W03_17580	mdh	malate dehydrogenase (NAD)
	W03_13890	mdh	malate dehydrogenase (oxaloacetate-decarboxylating)(NADP+)
	Glycolysis & gluconeogenesis
	W03_15340	glk	glucokinase
	W03_05210	pgi	glucose-6-phosphate isomerase
	W03_20990	pfp	pyrophosphate-dependent phosphofructokinase
	W03_23710	fba	fructose-bisphosphate aldolase
	W03_23740	gapA	glyceraldehyde-3-phosphate dehydrogenase
	W03_23730	pgk	phosphoglycerate kinase
	W03_23720	pyk	pyruvate kinase
	W03_14130	pdhA	pyruvate dehydrogenase E1 component
	W03_14120	pdhB	pyruvate dehydrogenase E2 component (dihydrolipoamide acetyltransferase)
	W03_15500	lpdA	dihydrolipoyl dehydrogenase
	W03_14380		lactate dehydrogenase
	W03_22380	dld	D-lactate dehydrogenase
	W03_17580	mdh	malate dehydrogenase (NAD)
	W03_13890		malate dehydrogenase (oxaloacetate-decarboxylating)(NADP+)
	W03_02450	pgm	phosphomannomutase
	W03_00410	gpmA	phosphoglycerate mutase
	W03_17470	gpmA	phosphoglycerate mutase
	W03_14280	ppsA	phosphoenolpyruvate synthase
	W03_17200	tpiA	triosephosphate isomerase
	W03_12590	eno	enolase
	W03_23410	ppc	Phosphoenolpyruvate carboxylase, type 1
	Pentose phosphate pathway & Calvin-Benson cycle
	W03_13360	cbbR	DNA-binding transcriptional regulator, LysR family
	W03_13370	cbbL	ribulose-1,5-bisphosphate carboxylase/oxygenase large subunit
	W03_13380	cbbS	ribulose 1,5-bisphosphate carboxylase small subunit
	W03_13390	cbbQ	nitric oxide reductase NorQ protein
	W03_13400	cbbO	Rubisco activation protein CbbO
	W03_23710	fba	fructose-bisphosphate aldolase
	W03_23730	pgk	phosphoglycerate kinase
	W03_23740	gapA	glyceraldehyde-3-phosphate dehydrogenase (NAD+)
	W03_17200	tpiA	triosephosphate isomerase
	W03_20990	pfp	pyrophosphate-dependent phosphofructokinase
	W03_20980	hppA	K(+)-stimulated pyrophosphate-energized sodium pump
	W03_23750	tktA	transketolase
	W03_08940	rpiA	ribose-5-phosphate isomerase
	W03_11430	rpe	ribulose-phosphate 3-epimerase
	W03_13320	prk	Phosphoribulokinase
	W03_15550	zwf	glucose-6-phosphate 1-dehydrogenase
	W03_20530	pgl	6-phosphogluconolactonase
	W03_15540	gnd	6-phosphogluconate dehydrogenase (decarboxylating)
	W03_03770	prs	ribose-phosphate pyrophosphokinase
	W03_03670	gmhB	D-alpha,beta-D-heptose 1,7-bisphosphate phosphatase
	W03_01100		Carbonic anhydrase
	W03_09260	cynT	Carbonic anhydrase
	W03_11400		Carbonic anhydrase
	Glycogen metabolism
	W03_05180	glgC	glucose-1-phosphate adenylyltransferase
	W03_05220	glgA	starch synthase
	W03_09070	glgB	1,4-alpha-glucan branching enzyme
	W03_15330		starch phosphorylase
	W03_02450	pgm	phosphomannomutase
	W03_05200		alpha-amylase
	W03_15340	glk	glucokinase
	Energy metabolism
	Complex I
	W03_17180	nuoA	NADH dehydrogenase subunit A
	W03_17170	nuoB	NADH dehydrogenase subunit B
	W03_17160	nuoC	NADH dehydrogenase subunit C
	W03_17150	nuoD	NADH dehydrogenase subunit D
	W03_17140	nuoE	NADH dehydrogenase subunit E
	W03_17130	nuoF	NADH dehydrogenase subunit F
	W03_17120	nuoG	NADH dehydrogenase subunit G
	W03_17110	nuoH	NADH dehydrogenase subunit H
	W03_17100	nuoI	NADH dehydrogenase subunit I
	W03_17090	nuoJ	NADH dehydrogenase subunit J
	W03_17080	nuoK	NADH dehydrogenase subunit K
	W03_17070	nuoL	NADH dehydrogenase subunit L
	W03_17060	nuoM	NADH dehydrogenase subunit M
	W03_17050	nuoN	NADH dehydrogenase subunit N
	Complex III
	W03_20230	petA	ubiquinol-cytochrome c reductase iron-sulfur subunit
	W03_20220		ubiquinol-cytochrome c reductase cytochrome b subunit
	W03_20210		ubiquinol-cytochrome c reductase cytochrome c1 subunit
	Complex IV (Cytochrome c oxidase)
	W03_22390	cox10	protoheme IX farnesyltransferase
	W03_22400	cox1	Cytochrome oxidase Cu insertion factor, SCO1/SenC/PrrC family
	W03_22410		surfeit locus 1 family protein
	W03_22420	cox3	cytochrome c oxidase subunit 3
	W03_22440	cox11	cytochrome c oxidase assembly protein subunit 11
	W03_22450	cox1	cytochrome c oxidase subunit 1
	W03_22460	cox2	cytochrome c oxidase subunit 2
	Complex V
	W03_21240	atpC	ATP synthase F1 subcomplex epsilon subunit
	W03_21250	atpD	F-type H+-transporting ATPase subunit beta
	W03_21260	atpG	ATP synthase F1 subcomplex gamma subunit
	W03_21270	atpA	F-type H+-transporting ATPase subunit alpha
	W03_21280	atpH	ATP synthase F1 subcomplex delta subunit
	W03_21290	atpF	F-type H+-transporting ATPase subunit b
	W03_21300	atpE	F-type H+-transporting ATPase subunit c
	W03_21310	atpB	F-type H+-transporting ATPase subunit a
	Motility
	Flagellar
	W03_00480	fliE	flagellar hook-basal body complex protein FliE
	W03_00510	fliF	flagellar M-ring protein FliF
	W03_00520	fliG	flagellar motor switch protein FliG
	W03_00530	fliH	flagellar assembly protein FliH
	W03_00540	fliI	flagellum-specific ATP synthase
	W03_00550	fliJ	flagellar FliJ protein
	W03_00560	fliK	flagellar hook-length control protein FliK
	W03_00570	fliL	flagellar FliL protein
	W03_00580	fliM	flagellar motor switch protein FliM
	W03_00590	fliN	flagellar motor switch protein FliN/FliY
	W03_00600	fliO	flagellar protein FliO/FliZ
	W03_00610	fliP	flagellar biosynthetic protein FliP
	W03_00620	fliQ	flagellar biosynthetic protein FliQ
	W03_00630	fliR	flagellar biosynthetic protein FliR
	W03_02590	flhB	flagellar biosynthesis protein FlhB
	W03_02600	flhA	flagellar biosynthesis protein FlhA
	W03_02610	flhF	flagellar biosynthesis protein FlhF
	W03_02620	flhG	flagellar biosynthesis protein FlhG
	W03_02630	fliA	RNA polymerase, sigma 28 subunit, SigD/FliA/WhiG
	W03_02640	motA	chemotaxis protein MotA
	W03_02650	motB	chemotaxis protein MotB
	W03_02960	ycgR	c-di-GMP-binding flagellar brake protein YcgR, contains PilZNR and PilZ domains
	W03_02970	flhB	flagellar biosynthesis protein
	W03_02980	fliK	hook-length control protein FliK
	W03_02990	fliT	flagellar protein FliT
	W03_03000	fliS	flagellar protein FliS
	W03_03010	fliD	flagellar hook-associated protein 2
	W03_03020	flaG	flagellar protein FlaG
	W03_03030	fliC	flagellin
	W03_05040	flgL	flagellar hook-associated protein 3 FlgL
	W03_05050	flgK	flagellar hook-associated protein 1 FlgK
	W03_05060	flgJ	flagellar protein FlgJ
	W03_05070	flgI	flagellar P-ring protein precursor FlgI
	W03_05080	flgH	flagellar L-ring protein precursor FlgH
	W03_05090	flgG	flagellar basal-body rod protein FlgG
	W03_05100	flgF	flagellar basal-body rod protein FlgF
	W03_05110	flgE	flagellar hook protein FlgE
	W03_05120	flgD	flagellar basal-body rod modification protein FlgD
	W03_05130	flgC	flagellar basal-body rod protein FlgC
	W03_05140	flgB	flagellar basal body rod protein FlgB
	W03_05150	flgA	flagellar basal body P-ring biosynthesis protein FlgA
	W03_07860	flhD	flagellar transcriptional activator FlhD
	W03_07870	flhC	flagellar transcriptional activator FlhC
	W03_11270	motB	chemotaxis protein MotB
	W03_11280	motA	chemotaxis protein MotA
	W03_24550	flgN	flagella synthesis protein FlgN
	W03_24560	flgM	anti-sigma-28 factor, FlgM family
	Chemotaxis
	W03_02910		methyl-accepting chemotaxis protein
	W03_03110	cheY	two-component system, chemotaxis family, response regulator CheY
	W03_03120	cheA	CheA signal transduction histidine kinase
	W03_03130	cheR	MCP methyltransferase, CheR-type
	W03_03140	cheD	chemotaxis protein CheD
	W03_03150	cheB	two-component system, chemotaxis family, response regulator CheB
	W03_12230	cheZ	chemotaxis protein CheZ
	W03_12240	cheY	response regulator receiver protein
	W03_14630	cheV	two-component system, chemotaxis family, response regulator CheV
	W03_15440	cheW	CheW protein
	W03_15450	cheM	methyl-accepting chemotaxis sensory transducer with TarH sensor
	Pilus
	W03_00030	pilT	pilus retraction ATPase PilT
	W03_00040	pilU	twitching motility protein PilU
	W03_03290	pilJ	twitching motility protein PilJ
	W03_04510	pilG	response regulator receiver protein
	W03_07640	pilR	two-component system, NtrC family, response regulator PilR
	W03_07650	pilS	two-component system, NtrC family, sensor histidine kinase PilS
	W03_08390	pilM	type IV pilus assembly protein PilM
	W03_08400	pilN	type IV pilus assembly protein PilN
	W03_08410	pilO	type IV pilus assembly protein PilO
	W03_08420	pilP	type IV pilus assembly protein PilP
	W03_08430	pilQ	type IV pilus assembly protein PilQ
	W03_08590	pilB	Type II secretory pathway ATPase GspE/PulE or T4P pilus assembly pathway ATPase PilB
	W03_08600	pilA	type IV pilus assembly protein PilA
	W03_08960	pilE	type IV pilus assembly protein PilE
	W03_08970	pilC	type IV pilus assembly protein PilY1
	W03_08980	pilX	type IV pilus assembly protein PilX
	W03_08990	pilW	type IV pilus assembly protein PilW
	W03_09000	pilV	type IV pilus assembly protein PilV
	W03_09010	fimT	type IV fimbrial biogenesis protein FimT
	W03_16680	pilT	twitching motility protein PilT
	W03_17650	pilF	type IV pilus assembly protein PilF
	W03_24310	pilD	type 4 prepilin peptidase 1 Aspartic peptidase. MEROPS family A24A
	W03_24320	pilC	type IV pilus assembly protein PilC
	Trasnporter
	Inorganic transporter
	W03_00170		potassium transporter KefA
	W03_00760	corC	magnesium and cobalt transporter
	W03_02350	mgtE	magnesium transporter
	W03_03600	tolC	outer membrane protein TolC
	W03_03610		membrane fusion protein, Cu(I)/Ag(I) efflux system
	W03_03620	cusA	Cu(I)/Ag(I) efflux system membrane protein CusA/SilA
	W03_04490	trkA	trk system potassium uptake protein TrkA
	W03_04500	trkH	trk system potassium uptake protein TrkH
	W03_04830	fbpC	iron(III) transport system ATP-binding protein
	W03_04840	fbpB	iron(III) transport system permease protein
	W03_04850		iron(III) transport system substrate-binding protein
	W03_05270	crcB	camphor resistance protein CrcB
	W03_10870	mntC	zinc/manganese transport system ATP-binding protein/zinc transport system ATP-binding protein
	W03_10880	mntA	zinc/manganese transport system substrate-binding protein/manganese/iron transport system substrate-binding protein
	W03_10890		zinc/manganese transport system substrate-binding protein/manganese/iron transport system substrate-binding protein
	W03_10900		Outer membrane receptor proteins, mostly Fe transport
	W03_10910		transcriptional regulator, CopG family
	W03_12070		Kef-type potassium/proton antiporter, CPA2 family
	W03_12470		outer membrane protein, cobalt-zinc-cadmium efflux system
	W03_12480		membrane fusion protein, cobalt-zinc-cadmium efflux system
	W03_12730		sodium:sulfate symporter
	W03_15860	cysA	sulfate transport system ATP-binding protein
	W03_15870	cysW	sulfate transport system permease protein
	W03_15880	cysU	sulfate transport system permease protein
	W03_15910	sbp	sulfate transport system substrate-binding protein
	W03_20350	sbp	sulfate transporter subunit
	W03_16180	chrB	chromate resistance protein
	W03_16190	chrA	chromate efflux transporter
	W03_17210	pstB	phosphate ABC transporter ATP-binding protein, PhoT family
	W03_17220	pstA	phosphate ABC transporter membrane protein 2, PhoT family
	W03_17230	pstC	phosphate ABC transporter membrane protein 1, PhoT family
	W03_05970		putative ATP-binding cassette transporter
	W03_22630		SulP family inorganic anion transporter
	W03_22730	czcD	cation diffusion facilitator family transporter
	W03_22920		zinc and cadmium transporter
	W03_23060	czcC	outer membrane protein, cobalt-zinc-cadmium efflux system
	W03_23070	czcB	membrane fusion protein, cobalt-zinc-cadmium efflux system membrane fusion protein CzcB
	W03_23080	czcA	cobalt-zinc-cadmium resistance protein CzcA
	W03_24130	czcD	cobalt transporter
	W03_24190	corA	magnesium and cobalt transport protein CorA
	W03_26030	merP	periplasmic mercury ion-binding protein
	W03_26040	merT	mercuric transporter
	W03_26050	merR	mercuric resistance operon regulatory protein
	W03_11240	NhaC	transporter, NhaC family
	Organic transporter
	W03_02150	dctP	TRAP-type mannitol/chloroaromatic compound transport system, substrate-binding protein
	W03_03840	dctQ	C4-dicarboxylate ABC transporter
	W03_03850	dctM	C4-dicarboxylate ABC transporter
	W03_03860	mlaC	phospholipid transport system substrate-binding protein
	W03_14520		polyamine ABC transporter ATP-binding protein
	W03_14530		transporter permease
	W03_14550		amino acid ABC transporter substrate-binding protein
	W03_05970		putative ATP-binding cassette transporter
	W03_06890	dppC	peptide/nickel transport system permease protein
	W03_06900	dppF	peptide/nickel transport system ATP-binding protein
	W03_17370	dppB	peptide/nickel transport system permease protein
	W03_17380	dppA	ABC-type transport system, substrate-binding protein
	W03_12730		sodium:sulfate symporter
	W03_21040		Na+/H+-dicarboxylate symporter
	W03_00390		sodium-dependent bicarbonate transport family permease
	W03_23320		solute carrier family 13 (sodium-dependent dicarboxylate transporter), member 2/3/5
	W03_06250		amino acid/polyamine/organocation transporter, APC superfamily
	W03_07490		sodium-dependent bicarbonate transport family permease
	W03_11630		amino acid/polyamine/organocation transporter, APC superfamily
	W03_13710		sodium-dependent bicarbonate transport family permease
	Major facilitator transporter & mechanosensitive channel
	W03_02470		hydrophobic/amphiphilic exporter-1, HAE1 family/multidrug efflux pump
	W03_02480		membrane fusion protein, multidrug efflux system
	W03_02490		outer membrane protein, multidrug efflux system
	W03_06020		efflux transporter, outer membrane factor (OMF) lipoprotein, NodT family
	W03_06030		RND family efflux transporter, MFP subunit
	W03_06040	acrB	Multidrug efflux pump subunit AcrB
	W03_07110	emrE	small multidrug resistance pump
	W03_07340	salY	putative ABC transport system permease protein
	W03_07350	macB	putative ABC transport system permease protein
	W03_07360		putative ABC transport system ATP-binding
	W03_07370	macA	HlyD family secretion protein
	W03_07420	bepD	hemolysin D
	W03_07430	bepE	multidrug efflux pump
	W03_09020	macA	HlyD family secretion protein
	W03_09030	macB	putative ABC transport system ATP-binding
	W03_09040	macB	putative ABC transport system permease protein
	W03_09120	acrB	Multidrug efflux pump subunit AcrB
	W03_09130		RND family efflux transporter, MFP subunit
	W03_09140		efflux transporter, outer membrane factor (OMF)
	W03_09150	acrR	transcriptional regulator, TetR family
	Serecretion system
	W03_01880		outer membrane protein, protease secretion system
	W03_01890	hasE	membrane fusion protein, protease secretion
	W03_01900	hasD	ATP-binding cassette, subfamily C, exporter for protease/lipase
	W03_02040		general secretion pathway protein G
	W03_02050	pulF	general secretion pathway protein F
	W03_02060	pulE	general secretion pathway protein E
	W03_02110		general secretion pathway protein D
	W03_02120	pulG	general secretion pathway protein G
	W03_02130		type II secretion system protein G (GspG)
	W03_06330		type II secretion system protein GspG
	W03_17970	traG	conjugal transfer protein TraG
	W03_24790		conjugative transfer signal peptidase TraF
	W03_24800		type IV secretion system protein VirD4
	W03_24810		conjugal transfer relaxase TraI
	W03_24850		Transcriptional activator TraM
	W03_24990		type IV secretion system protein VirB11
	W03_25010		type IV secretion system protein VirB3
	W03_25020		conjugal transfer protein TrbE
	W03_25030		putative conjugal transfer protein TrbF
	W03_25040		type IV secretion system protein VirB9
	W03_25060		type IV secretion system protein VirB10
	W03_25070		conjugal transfer protein TrbJ
	W03_25360		type IV secretion system protein VirB11
	W03_25370		type IV secretion system protein VirB2
	W03_25380		type IV secretion system protein VirB3
	W03_25390		type IV secretion system protein VirB4
	W03_25400		type IV secretion system protein VirB5
	W03_25410		type IV secretion system protein VirB9
	W03_25420		Conjugal transfer protein TrbH
	W03_25430		type IV secretion system protein VirB10
	W03_25440		P-type conjugative transfer protein TrbJ
	W03_25450		type IV secretion system protein TrbL
	W03_25780		conjugative transfer signal peptidase TraF
	W03_25790		type IV secretion system protein VirD4
	W03_25840		Transcriptional activator TraM
	W03_00660	secA	protein translocase subunit secA
	W03_08270	secY	protein translocase subunit secY/sec61 alpha
	W03_16470	secF	protein translocase subunit secF
	W03_16480	secD	preprotein translocase subunit SecD
	W03_17350	secE	protein translocase subunit secE/sec61 gamma
	W03_17440	secB	protein translocase subunit secB
	W03_09470	tatA	Sec-independent protein translocase subunit TatA
	W03_09480	tatB	sec-independent protein translocase protein TatB
	W03_09490	tatC	Sec-independent protein translocase TatC
	Stress defense
	Resistance for reactive oxigen species
	W03_22140	tpx	thiol peroxidase (atypical 2-Cys peroxiredoxin)
	W03_21470		glutathione peroxidase
	W03_04470		AhpC/TSA family protein
	W03_08700		Thiol-disulfide isomerase or thioredoxin
	W03_20420		Thiol-disulfide isomerase or thioredoxin
	W03_23520		AhpC/TSA family protein
	W03_13190	sodB	superoxide dismutase, Fe-Mn family
	W03_23150	katA	catalase
	W03_10960		Rubrerythrin
	W03_05310		monothiol glutaredoxin
	W03_17450	grx3	glutaredoxin 3
	W03_04820	trxA	thioredoxin
	W03_16250	trxB	thioredoxin reductase (NADPH)
	W03_08520		phosphoadenylylsulfate reductase (thioredoxin)
