# Supplementary material for: Characterisation of bacteria representing a novel Nitrosomonas clade: Physiology, genomics and distribution of missing ammonia oxidizer
Source: Environ Microbiol Rep. 2023 Apr 20;15(5):404–16. doi: 10.1111/1758-2229.13158 (PMC10472526; doi:10.1111/1758-2229.13158)
Supplement: Supplementary file 5 — Table S4. Number of SRA samples in AOB. [file EMI4-15-404-s005.xlsx]

## Sheet: Table S4
Table S4 Number of SRA samples in AOB
Organism	Cluster	Number of SRA samples
Nitorosomonas sp. PY1	PY1 cluster	934
Nitorosomonas sp. AL212	Cluster 6a	292
Nitorosomonas sp. Is79A3	Cluster 6a	5074
Nitorosomonas ureae	Cluster 6a	1700
Nitorosomonas oligtropha	Cluster 6a	2422
Nitorosospira multiformis	Cluster 3	9600
Nitorosomonas europaea	Cluster 7	437
Nitorosomonas eutropha	Cluster 7	339
Nitorosomonas communis	Cluster 8	1524
