# Supplementary material for: Characterisation of bacteria representing a novel Nitrosomonas clade: Physiology, genomics and distribution of missing ammonia oxidizer
Source: Environ Microbiol Rep. 2023 Apr 20;15(5):404–16. doi: 10.1111/1758-2229.13158 (PMC10472526; doi:10.1111/1758-2229.13158)
Supplement: Supplementary file 6 — Table S5\ Characteristics of primer sets targeting 16S rRNA genes used for qPCR. [file EMI4-15-404-s002.xlsx]

## Sheet: Table S5
		Table S5. Characteristics of primer sets targeting 16S rRNA genes used for qPCR
	Primer	Sequence(5'-3')	Target	Tm [°C]	Reference	Amplification length (bp)
	NitBf	TGG GTA GGG CTT CAC ACG TAA	b-proteobacterial AOB 16S rRNA	54.3	Modified from Voytek et al. (1995)	102
	βAMOr	AGA CTC CGA TCC GGA CTA CG		55.62	McCaig et al. (1994)
